# Supplementary material for: Cancer Therapy-Related Cardiac Dysfunction in Patients Treated with a Combination of an Immune Checkpoint Inhibitor and Doxorubicin
Source: Cancers (Basel). 2022 May 7;14(9):2320. doi: 10.3390/cancers14092320 (PMC9100163; doi:10.3390/cancers14092320)
Supplement: Supplementary file 1 [file cancers-14-02320-s001.zip]

Archive with 1 entries (1 files):
- cancers-1678796-supplementary.pdf
